# Supplementary material for: Relationship Between Diet Quality, Intestinal Permeability, and Gut Microbiota Features in Individuals with Obesity
Source: Nutrients. 2026 Feb 27;18(5):775. doi: 10.3390/nu18050775 (PMC12987183; doi:10.3390/nu18050775)
Supplement: Supplementary file 1 [file nutrients-18-00775-s001.zip]

Archive with 1 entries (1 files):
- nutrients-4136380-supplementary.pdf
